# Supplementary material for: Interface-Controlled GO–CoFe2O4–Silicone Nanocomposite with Magnetic and Adsorptive Functionality
Source: Nanomaterials (Basel). 2026 Mar 11;16(6):345. doi: 10.3390/nano16060345 (PMC13029722; doi:10.3390/nano16060345)
Supplement: Supplementary file 1 [file nanomaterials-16-00345-s001.zip]

Archive with 2 entries (2 files):
- nanomaterials-4163691-supplementary.pdf
- Video S1. Demonstration of magnetic attraction of the GO–CoFe2O4–Silicone Magnetic Sponge..mp4
